# Supplementary material for: From Charcuterie to Plant-Based: Harnessing Penicillium nalgiovense for Innovative Soybean Co-Culture Fermentation
Source: Foods. 2026 Mar 17;15(6):1053. doi: 10.3390/foods15061053 (PMC13025917; doi:10.3390/foods15061053)
Supplement: Supplementary file 1 [file foods-15-01053-s001.zip]

Archive with 1 entries (1 files):
- foods-4147512-supplementary.pdf
